# Supplementary material for: FgGET3, an ATPase of the GET Pathway, Is Important for the Development and Virulence of Fusarium graminearum
Source: Int J Mol Sci. 2024 Nov 13;25(22):12172. doi: 10.3390/ijms252212172 (PMC11594295; doi:10.3390/ijms252212172)
Supplement: Supplementary file 1 [file ijms-25-12172-s001.zip]

Archive with 1 entries (1 files):
- ijms-3297581-supplementary.pdf
